# Supplementary material for: Metabolomics Analysis of Litchi Leaves during Floral Induction Reveals Metabolic Improvement by Stem Girdling
Source: Molecules. 2021 Jul 2;26(13):4048. doi: 10.3390/molecules26134048 (PMC8271987; doi:10.3390/molecules26134048)
Supplement: Supplementary file 1 [file molecules-26-04048-s001.zip]

Archive with 1 entries (1 files):
- molecules-1243949-SI.pdf
